# Supplementary material for: Induction of FoxP3 Pre-mRNA Alternative Splicing to Enhance the Suppressive Activity of Regulatory T Cells from Amyotrophic Lateral Sclerosis Patients
Source: Biomedicines. 2024 May 7;12(5):1022. doi: 10.3390/biomedicines12051022 (PMC11117958; doi:10.3390/biomedicines12051022)
Supplement: Supplementary file 1 [file biomedicines-12-01022-s001.zip]

Archive with 1 entries (1 files):
- biomedicines-2940268-supplementary.pdf
